# Supplementary material for: Passive margins in accreting Archaean archipelagos signal continental stability promoting early atmospheric oxygen rise
Source: Nat Commun. 2022 Dec 19;13:7821. doi: 10.1038/s41467-022-35559-w (PMC9763395; doi:10.1038/s41467-022-35559-w)
Supplement: Supplementary file 4 — Supplementary Dataset 1 [file 41467_2022_35559_MOESM4_ESM.xlsx]

## Sheet: Sheet1
Supplementary Dataset 1
Sample	Composition (ppm)			Th/U	Isotopic Ratio						Age (Ma)						Concordance
	Pb	Th	U		207Pb/206Pb	1σ	207Pb/235U	1σ	206Pb/238U	1σ	207Pb/206Pb	1σ	207Pb/235U	1σ	206Pb/238U	1σ
Monzogranite (Intruding Unit 1)
20-NQ-1.2-01	73.5551	71.9007	117.672	0.611028	0.163196	0.00249652	10.7853	0.178098	0.478012	0.0039122	2500	24.845	2504.8	15.4386	2518.6	17.1174	99%
20-NQ-1.2-02	102.362	48.8342	198.318	0.246241	0.157574	0.00226693	9.25443	0.132988	0.42494	0.00254074	2431.48	24.3825	2363.52	13.2661	2282.87	11.5602	96%
20-NQ-1.2-03	76.5989	65.4006	126.179	0.518316	0.161055	0.00205779	10.6068	0.157069	0.475961	0.00411738	2477.78	16.205	2489.3	13.8446	2509.65	18.0341	99%
20-NQ-1.2-04	86.5309	65.0234	144.569	0.449773	0.161816	0.00207439	10.7002	0.144814	0.478397	0.00367707	2475.92	21.6075	2497.45	12.6817	2520.28	16.0912	99%
20-NQ-1.2-05	55.9528	100.971	90.0085	1.1218	0.160288	0.00230228	10.2527	0.149537	0.46265	0.00319116	2458.94	23.92	2457.85	13.5965	2451.25	14.1267	99%
20-NQ-1.2-06	75.898	74.6402	127.091	0.587298	0.157642	0.00216168	10.1952	0.159084	0.467352	0.00439336	2431.48	23.145	2452.64	14.5247	2471.94	19.3472	99%
20-NQ-1.2-07	278.406	297.87	478.119	0.623004	0.162682	0.00220907	10.1571	0.144912	0.450907	0.00315279	2483.64	22.8425	2449.18	13.2929	2399.28	14.0677	97%
20-NQ-1.2-08	107.861	88.2771	230.128	0.3836	0.16007	0.00236358	8.55319	0.167247	0.385645	0.00522027	2457.4	25	2291.59	17.8444	2102.6	24.3127	91%
20-NQ-1.2-09	83.0763	58.1069	138.837	0.418525	0.162402	0.00228599	10.8127	0.159157	0.48132	0.00362498	2480.55	24.2325	2507.16	13.7864	2533.01	15.8344	98%
20-NQ-1.2-10	194.08	385.308	487.817	0.789863	0.156155	0.00189556	6.4404	0.0781433	0.298059	0.00153757	2414.5	20.2125	2037.8	10.7538	1681.68	7.68967	80%
20-NQ-1.3-01	155.119	164.494	239.569	0.686627	0.163311	0.00310875	10.986	0.220243	0.48534	0.00477828	2490.43	32.1	2521.95	18.7364	2550.48	20.7835	98%
20-NQ-1.3-02	67.1019	66.5086	106.788	0.622811	0.1706	0.00314518	11.0957	0.204878	0.469171	0.00359855	2564.81	30.8675	2531.2	17.2845	2479.92	15.8464	97%
20-NQ-1.3-03	103.114	97.4875	172.33	0.565701	0.162385	0.00275532	10.3202	0.193463	0.457575	0.00453924	2480.55	28.705	2463.92	17.4337	2428.84	20.1185	98%
20-NQ-1.3-04	125.712	157.458	221.959	0.709403	0.160426	0.00277639	9.19949	0.161486	0.412966	0.00316023	2461.11	34.26	2358.06	16.1561	2228.47	14.4681	94%
20-NQ-1.3-05	134.427	139.775	212.718	0.657092	0.165128	0.00292705	10.9549	0.198114	0.477686	0.00415651	2508.95	29.4775	2519.31	16.9137	2517.18	18.1837	99%
20-NQ-1.3-06	98.1603	92.0026	152.139	0.604727	0.160353	0.00320228	10.7587	0.218869	0.482752	0.00457215	2461.11	34.725	2502.5	18.9762	2539.24	19.9251	98%
20-NQ-1.3-07	118.735	189.297	192.323	0.984264	0.161708	0.00330701	10.0094	0.208716	0.445422	0.00440152	2473.76	35.34	2435.65	19.3207	2374.87	19.6721	97%
20-NQ-1.3-08	75.7254	70.2471	121.832	0.576589	0.162208	0.00313562	10.6276	0.208167	0.471457	0.00416395	2479.62	32.41	2491.12	18.257	2489.95	18.2916	99%
20-NQ-1.3-09	86.3122	93.543	130.447	0.717094	0.167624	0.00302708	11.8299	0.241929	0.507941	0.0061239	2600	30.2475	2591.03	19.2276	2647.83	26.2186	97%
20-NQ-1.3-10	122.292	133.359	200.299	0.665798	0.159313	0.00253648	10.2328	0.173887	0.462057	0.00440913	2449.99	27.3125	2456.04	15.807	2448.63	19.4854	99%
20-NQ-1.3-11	78.9746	75.6298	125.329	0.603448	0.166036	0.0029054	11.0499	0.203997	0.47888	0.0045796	2518.21	29.3175	2527.35	17.2754	2522.39	20.0088	99%
20-NQ-1.3-12	181.606	239.336	286.648	0.83495	0.164671	0.00288952	10.6576	0.18604	0.466363	0.00437406	2505.55	62.04	2493.74	16.2927	2467.59	19.2753	98%
20-NQ-1.3-13	71.7638	68.9978	117.314	0.588147	0.162513	0.003074	10.6596	0.200405	0.472355	0.00404186	2483.33	31.79	2493.91	17.5346	2493.88	17.7476	99%
20-NQ-1.3-14	78.0517	166.537	146.799	1.13446	0.165424	0.00277807	9.41937	0.163189	0.410759	0.00440368	2522.22	28.085	2379.72	15.9851	2218.39	20.1581	92%
20-NQ-1.3-15	172.804	332.624	426.962	0.779047	0.164047	0.00249665	8.95082	0.335612	0.392637	0.0136494	2497.84	26.08	2333	34.2826	2135.05	63.1925	91%
20-NQ-1.3-16	122.79	124.461	214.912	0.579128	0.160754	0.00262202	9.94142	0.159171	0.445579	0.00329567	2464.81	27.78	2429.36	14.8634	2375.57	14.7526	97%
20-NQ-1.3-17	82.1874	57.1372	135.597	0.421376	0.16475	0.0030247	11.2266	0.206142	0.490776	0.00383696	2505.24	30.865	2542.13	17.2065	2574.03	16.6499	98%
20-NQ-1.3-18	191.2	322.321	338.256	0.952892	0.16565	0.00319068	9.55271	0.185955	0.415247	0.00361281	2513.89	32.405	2392.63	17.9665	2238.86	16.5006	93%
20-NQ-1.3-19	85.3159	36.8882	144.461	0.25535	0.170068	0.00309651	11.5552	0.21725	0.489556	0.00416436	2558.33	30.555	2569.06	17.6564	2568.75	18.0756	99%
20-NQ-1.3-20	102.873	103.734	168.483	0.615697	0.165598	0.0028194	10.722	0.1824	0.467072	0.00343754	2513.89	28.705	2499.34	15.891	2470.71	15.1636	98%
Quartz Diorite (Intruding Unit 1)
20-NQ-3.2-01	338.363	582.824	1077.49	0.540908	0.151407	0.00207606	4.76574	0.0735984	0.22764	0.00190425	2362.04	23.455	1778.88	13.0175	1322.12	10.0248	70%
20-NQ-3.2-02	124.972	81.1482	227.361	0.356913	0.160775	0.00221681	9.96101	0.14563	0.44832	0.00320879	2464.81	23.15	2431.18	13.5915	2387.78	14.3403	98%
20-NQ-3.2-03	107.698	114.009	207.949	0.548255	0.162659	0.00210659	9.19961	0.141711	0.409214	0.00389127	2483.64	21.9175	2358.07	14.1984	2211.33	17.8405	93%
20-NQ-3.2-04	143.452	81.9124	257.562	0.31803	0.160178	0.00187669	10.2785	0.134268	0.464418	0.00358365	2457.71	19.2875	2460.17	12.2031	2459.04	15.8311	99%
20-NQ-3.2-05	88.3677	55.6243	155.676	0.357307	0.164744	0.00210832	10.5329	0.142682	0.463058	0.00354725	2505.24	22.3775	2482.82	12.675	2453.05	15.6856	98%
20-NQ-3.2-06	195.704	206.262	496.718	0.41525	0.153946	0.00192896	7.22279	0.197085	0.336784	0.00744897	2390.43	22.065	2139.32	24.3803	1871.18	35.9356	86%
20-NQ-3.2-07	333.698	320.615	735.5	0.435914	0.160094	0.00213037	8.14267	0.131523	0.368177	0.00405148	2456.47	21.76	2246.99	14.6867	2020.82	19.1204	89%
20-NQ-3.2-08	73.2674	74.667	119.489	0.624884	0.162403	0.00243539	10.722	0.16374	0.478289	0.00355256	2480.55	25.31	2499.33	14.2849	2519.81	15.5514	99%
20-NQ-3.2-09	97.349	94.9837	163.635	0.58046	0.162367	0.00212652	10.6199	0.162149	0.473749	0.00467285	2480.55	21.9175	2490.45	14.27	2499.98	20.4843	99%
20-NQ-3.2-10	151.898	231.198	385.093	0.60037	0.15101	0.00182939	6.40775	0.100585	0.306812	0.0031374	2357.1	26.08	2033.33	13.8564	1725	15.5046	83%
20-NQ-3.2-11	163.935	392.336	439.054	0.893595	0.150032	0.00191408	5.97018	0.148327	0.285236	0.00491376	2345.99	21.91	1971.51	21.6492	1617.68	24.6617	80%
20-NQ-3.2-12	74.7399	66.4615	125.333	0.530278	0.16417	0.00222758	10.6711	0.148607	0.471096	0.00338673	2499.07	22.84	2494.92	13.0396	2488.36	14.9015	99%
20-NQ-3.2-13	223.048	328.259	610.395	0.537782	0.144778	0.00184644	5.84351	0.0859459	0.292034	0.00239094	2284.88	21.14	1952.89	12.8209	1651.69	11.9625	83%
20-NQ-3.2-14	128.373	63.9593	228.62	0.279763	0.163814	0.00238039	10.5701	0.159598	0.467455	0.00344244	2495.37	23.615	2486.09	14.1078	2472.39	15.1812	99%
20-NQ-3.2-15	194.84	439.408	540.383	0.813141	0.144233	0.00206092	5.36985	0.0804116	0.269523	0.00184955	2279.63	24.3775	1880.06	12.8816	1538.38	9.42837	80%
20-NQ-3.2-16	132.549	59.1525	237.072	0.249513	0.163581	0.0020902	10.6096	0.156106	0.469248	0.00380752	2494.45	21.1425	2489.55	13.7576	2480.26	16.7593	99%
20-NQ-3.2-17	121.301	181.49	219.481	0.826904	0.161524	0.00214203	9.17202	0.130505	0.411083	0.00283857	2471.91	22.0725	2355.32	13.1253	2219.87	13.023	94%
20-NQ-3.2-18	224.911	266.211	759.792	0.350373	0.147673	0.00232244	4.70698	0.0990443	0.229392	0.00193292	2320	27.1625	1768.48	17.6629	1331.31	10.1609	71%
20-NQ-3.2-19	667.044	660.095	1054.79	0.625806	0.165719	0.00181374	11.1238	0.151922	0.485968	0.00468462	2516.66	17.435	2533.55	12.8398	2553.21	20.3695	99%
20-NQ-3.2-20	157.391	104.964	289.468	0.362609	0.164355	0.002067	10.0665	0.132686	0.443299	0.00275452	2501.85	20.99	2440.9	12.287	2365.39	12.369	96%
20-NQ-3.2-21	138.021	208.912	208.252	1.00317	0.166346	0.00230033	10.9481	0.159994	0.476495	0.00349876	2521.3	23.145	2518.73	13.7041	2511.98	15.3358	99%
20-NQ-3.2-22	96.0257	58.8085	184.475	0.318788	0.159774	0.00228101	9.42517	0.14213	0.426321	0.0029761	2453.39	24.38	2380.28	13.9374	2289.11	13.5075	96%
20-NQ-3.2-23	132.537	189.549	252.144	0.751748	0.16359	0.00207801	9.13331	0.141118	0.403004	0.00411412	2494.45	21.605	2351.45	14.2305	2182.86	18.9399	92%
20-NQ-3.2-24	127.183	68.4426	239.573	0.285686	0.165191	0.00201713	10.1	0.147913	0.440675	0.00438568	2509.57	21.45	2443.97	13.6321	2353.66	19.6652	96%
20-NQ-3.2-25	134.847	72.6582	248.395	0.29251	0.164014	0.00196614	10.1704	0.12947	0.446558	0.00379563	2497.22	20.3725	2450.39	11.8862	2379.93	16.9635	97%
20-NQ-3.2-26	356.833	562.812	991.1	0.567867	0.152073	0.00174461	5.9658	0.0974512	0.281769	0.00383173	2369.45	19.4425	1970.87	14.2682	1600.26	19.2903	79%
20-NQ-3.2-27	136.597	74.7379	266.369	0.28058	0.162491	0.00211897	9.54267	0.124364	0.422104	0.00443209	2483.33	21.1425	2391.66	12.0877	2270.03	20.1281	94%
20-NQ-3.2-28	318.756	1044.01	1710.82	0.610237	0.146359	0.00201971	3.03583	0.086795	0.149128	0.00416041	2305.55	23.7675	1416.68	21.8581	896.073	23.3442	54%
20-NQ-3.2-29	246.843	419.74	798.005	0.525987	0.149563	0.00226242	4.74957	0.0890902	0.228104	0.00387954	2342.6	24.845	1776.03	15.7798	1324.55	20.3765	70%
20-NQ-3.2-30	136.587	72.8358	317.382	0.229489	0.157614	0.00210586	7.83925	0.105214	0.357599	0.0038825	2431.48	23.3	2212.72	12.1795	1970.78	18.4663	88%
20-NQ-3.2-31	175.139	410.417	491.258	0.835441	0.151066	0.00185048	5.5745	0.100582	0.264997	0.00397096	2357.72	26.08	1912.17	15.5884	1515.36	20.2525	76%
20-NQ-3.2-32	130.816	77.369	236.522	0.327111	0.160684	0.00189351	10.1536	0.131461	0.455151	0.00426578	2462.65	19.7525	2448.87	12.0829	2418.11	18.9427	98%
20-NQ-3.2-33	134.324	78.0969	255.276	0.305931	0.158966	0.0018744	9.6772	0.12208	0.439289	0.00380201	2455.55	20.06	2404.54	11.7241	2347.45	17.0759	97%
20-NQ-3.2-34	245.005	580.04	576.075	1.00688	0.151617	0.00176469	6.63016	0.121763	0.315226	0.00460293	2364.51	20.06	2063.37	16.2642	1766.37	22.5808	84%
20-NQ-3.2-35	187.989	219.798	435.357	0.504868	0.158734	0.00203563	7.47501	0.10286	0.34033	0.00249748	2442.28	22.375	2170	12.4115	1888.25	12.055	86%
20-NQ-3.2-36	126.441	48.2909	229.592	0.210333	0.162062	0.00222173	10.507	0.151673	0.469265	0.0035309	2477.46	23.92	2480.54	13.4896	2480.34	15.5497	99%
20-NQ-3.2-37	80.9713	83.4561	129.354	0.645177	0.164553	0.00217446	10.9603	0.155571	0.482092	0.00384677	2502.78	22.2225	2519.76	13.3181	2536.37	16.7876	99%
20-NQ-3.2-38	106.097	125.261	166.485	0.752385	0.166292	0.00203346	11.456	0.187613	0.498081	0.0057881	2520.68	21.45	2561	15.3926	2605.54	24.9466	98%
20-NQ-3.2-39	184.65	126.514	365.286	0.346341	0.159085	0.00176773	9.24661	0.121024	0.42038	0.00361182	2445.98	18.825	2362.74	12.1	2262.21	16.4377	95%
20-NQ-3.2-40	137.371	291.335	397.116	0.733627	0.149014	0.00173574	6.12665	0.161224	0.295513	0.0064429	2334.88	20.0625	1994.05	23.0107	1669.02	32.0722	82%
20-NQ-3.3-01	104.384	116.95	200.913	0.582094	0.158764	0.00270171	9.1448	0.228307	0.412924	0.00707151	2442.28	29.4725	2352.6	22.9069	2228.28	32.286	94%
20-NQ-3.3-02	76.0205	48.3034	125.847	0.383826	0.166586	0.00293226	11.2478	0.20925	0.487776	0.00471814	2523.76	29.6275	2543.89	17.4336	2561.04	20.49	99%
20-NQ-3.3-03	155.357	241.226	308.786	0.781205	0.162053	0.0029128	8.4891	0.184625	0.378237	0.00533391	2477.46	30.25	2284.76	19.8168	2068.04	24.9732	90%
20-NQ-3.3-04	137.845	180.768	288.393	0.626811	0.158489	0.00305873	8.18017	0.208426	0.373419	0.00702687	2439.81	32.715	2251.15	23.104	2045.47	33.0005	90%
20-NQ-3.3-05	220.583	668.599	717.758	0.931511	0.151562	0.00292069	4.5289	0.0940238	0.215798	0.0020181	2364.82	32.25	1736.29	17.3078	1259.64	10.722	68%
20-NQ-3.3-06	106.456	111.103	175.968	0.631382	0.162067	0.00303475	10.3662	0.210503	0.462238	0.00468281	2477.46	26.3925	2468.03	18.8798	2449.43	20.687	99%
20-NQ-3.3-07	140.017	177.738	286.741	0.619857	0.156374	0.00273659	8.0807	0.15551	0.373071	0.00350433	2416.97	29.625	2240.09	17.4554	2043.83	16.4894	90%
20-NQ-3.3-08	329.11	849.309	746.145	1.13826	0.155594	0.00245249	6.83575	0.176125	0.316998	0.00662994	2409.26	26.85	2090.37	22.867	1775.05	32.4662	83%
20-NQ-3.3-09	226.126	428.178	422.802	1.01272	0.159318	0.00293382	7.9731	0.143995	0.361999	0.00310199	2449.99	31.1725	2227.99	16.3646	1991.64	14.7212	88%
20-NQ-3.3-10	185.268	310.596	508.469	0.610845	0.146331	0.00242537	5.74036	0.133442	0.281813	0.00420687	2303.39	27.935	1937.47	20.1452	1600.48	21.1746	80%
Gabbro (Unit 3)
21YY09-01	207	2	536	0.004	0.115	0.002	5.81	0.114	0.366	0.004	1880	29	1948	17	2010	19	96%
21YY09-02	899	211	364	0.579	0.185	0.004	13.722	0.291	0.539	0.006	2696	35	2731	20	2777	25	98%
21YY09-03	1957	598	1011	0.592	0.162	0.003	10.078	0.179	0.451	0.005	2472	29	2442	17	2402	21	98%
21YY09-04	1599	454	701	0.648	0.166	0.003	11.427	0.237	0.499	0.007	2517	30	2559	19	2609	31	98%
21YY09-05	164	2	387	0.004	0.118	0.003	6.254	0.19	0.385	0.005	1922	21	2012	27	2099	21	95%
21YY09-06	1154	306	410	0.747	0.188	0.004	14.809	0.301	0.571	0.007	2724	36	2803	19	2910	29	96%
21YY09-07	1247	230	506	0.454	0.192	0.004	13.717	0.311	0.517	0.006	2761	35	2730	22	2687	24	98%
21YY09-08	820	199	353	0.565	0.172	0.004	12.453	0.258	0.526	0.008	2580	36	2639	20	2725	33	96%
21YY09-09	872.024	112.929	1696.21	0.066577	0.171085	0.00255353	7.57667	0.185579	0.317247	0.00591043	2568.21	25.7725	2182.1	22.0205	1776.27	28.9407	79%
21YY-9-10	339	121	325	0.372	0.168	0.002	11.113	0.213	0.48	0.007	2600	23	2533	18	2528	33	99%
21YY-9-11	856	452	362	1.25	0.167	0.002	11.269	0.183	0.488	0.006	2532	23	2546	15	2560	25	99%
21YY-9-12	699	301	453	0.666	0.181	0.002	12.327	0.213	0.493	0.007	2661	22	2630	16	2585	29	98%
21YY-9-13	30	1	78	0.014	0.113	0.003	5.232	0.128	0.337	0.005	1840	41	1858	21	1873	23	99%
21YY-9-14	164	3	358	0.009	0.122	0.002	5.622	0.124	0.332	0.004	1990	30	1919	19	1847	20	96%
21YY-9-15	4359.03	1715.47	7301.68	0.234941	0.135723	0.00156973	6.0163	0.0832494	0.320893	0.00328665	2173.15	20.3725	1978.21	12.1225	1794.09	16.0692	90%
21YY-9-16	1677.76	1785.97	2042.18	0.874541	0.150173	0.00213004	5.02187	0.0945088	0.24201	0.00326674	2347.84	24.38	1823.02	15.9838	1397.14	16.9722	73%
21YY-9-17	886	410	709	0.578	0.165	0.002	10.356	0.145	0.454	0.005	2510	23	2467	13	2412	20	97%
21YY-9-18	273	128	191	0.672	0.165	0.002	11.415	0.216	0.5	0.007	2509	23	2558	18	2614	28	97%
21YY-9-19	2000.37	1490.77	3845.32	0.387685	0.135927	0.00146988	3.99276	0.0524286	0.212438	0.00174646	2176.24	18.8275	1632.72	10.7201	1241.79	9.30996	72%
21YY-9-20	1379	685	950	0.721	0.167	0.002	10.983	0.178	0.475	0.006	2531	17	2522	15	2505	28	99%
21YY-9-21	697	344	447	0.769	0.166	0.002	10.93	0.163	0.477	0.005	2516	22	2517	14	2515	21	99%
21YY-9-22	92	1	260	0.006	0.113	0.002	5.219	0.086	0.334	0.004	1851	25	1856	14	1857	18	99%
