# Supplementary material for: Passive margins in accreting Archaean archipelagos signal continental stability promoting early atmospheric oxygen rise
Source: Nat Commun. 2022 Dec 19;13:7821. doi: 10.1038/s41467-022-35559-w (PMC9763395; doi:10.1038/s41467-022-35559-w)
Supplement: Supplementary file 5 — Supplementary Dataset 2 [file 41467_2022_35559_MOESM5_ESM.xlsx]

## Sheet: Sheet1
Supplementary Dataset 2
Sample	Composition (ppm)			Th/U	Isotopic Ratio						Age (Ma)						Concordance
	Pb	Th	U		207Pb/206Pb	1σ	207Pb/235U	1σ	206Pb/238U	1σ	207Pb/206Pb	1σ	207Pb/235U	1σ	206Pb/238U	1σ
Unit 2 basal sandstone
21yy-3-03	590	424	452	0.937	0.165	0.004	11.084	0.236	0.482	0.004	2522	38	2530	20	2538	16	99%
21yy-3-04	316	222	355	0.625	0.176	0.004	12.367	0.296	0.506	0.007	2618	34	2633	23	2641	30	99%
21yy-3-06	598	412	532	0.775	0.167	0.004	10.471	0.267	0.453	0.005	2525	44	2477	24	2409	21	97%
21yy-3-07	624	340	601	0.565	0.169	0.004	11.408	0.293	0.486	0.006	2551	42	2557	24	2553	25	99%
21yy-3-08	755	579	776	0.747	0.168	0.004	10.574	0.238	0.455	0.004	2537	39	2486	21	2416	17	97%
21yy-3-09	1259	1063	984	1.08	0.169	0.003	10.657	0.227	0.456	0.004	2544	35	2494	20	2424	19	97%
21yy-3-10	246	179	211	0.851	0.173	0.005	12.431	0.329	0.519	0.005	2589	45	2638	25	2697	22	97%
21yy-3-11	497	301	447	0.674	0.167	0.004	11.237	0.271	0.487	0.005	2528	41	2543	23	2558	20	99%
21yy-3-12	489	289	443	0.653	0.176	0.005	11.757	0.326	0.484	0.005	2615	46	2585	26	2546	20	98%
21yy-3-13	392	234	354	0.662	0.181	0.005	12.573	0.304	0.502	0.005	2666	42	2648	23	2623	19	99%
21yy-3-14	532	400	499	0.801	0.166	0.004	9.984	0.239	0.433	0.004	2524	38	2433	22	2320	18	95%
21yy-3-16	681	497	651	0.764	0.167	0.003	10.234	0.224	0.444	0.005	2524	34	2456	20	2367	21	96%
21yy-3-17	642	504	523	0.963	0.165	0.004	10.085	0.218	0.441	0.004	2522	38	2443	20	2353	17	96%
21yy-3-20	541	197	635	0.311	0.179	0.004	12.851	0.27	0.518	0.004	2642	35	2669	20	2689	18	99%
21yy-3-26	245	88	272	0.325	0.179	0.005	13.199	0.339	0.531	0.007	2647	48	2694	24	2746	31	98%
21yy-3-28	327	210	257	0.82	0.167	0.004	11.419	0.291	0.493	0.004	2528	44	2558	24	2582	19	99%
21yy-3-29	406	244	355	0.688	0.167	0.004	11.488	0.262	0.498	0.005	2524	40	2564	21	2603	23	98%
21yy-3-30	430	253	392	0.646	0.169	0.004	11.534	0.276	0.492	0.005	2548	41	2567	22	2581	21	99%
21yy-3-31	618	418	621	0.673	0.166	0.004	10.703	0.279	0.464	0.005	2521	44	2498	24	2457	22	98%
21yy-3-32	513	328	458	0.717	0.168	0.004	11.302	0.266	0.485	0.004	2543	41	2548	22	2547	19	99%
21yy-3-34	633	398	551	0.722	0.172	0.004	11.7	0.258	0.49	0.004	2580	38	2581	21	2572	19	99%
21yy-3-35	791	624	583	1.07	0.174	0.004	10.991	0.258	0.456	0.004	2595	40	2522	22	2424	20	96%
21yy-3-36	95	58	85	0.68	0.171	0.006	11.485	0.43	0.484	0.006	2570	63	2563	35	2546	28	99%
21yy-3-37	901	661	859	0.769	0.168	0.004	10.687	0.286	0.459	0.005	2539	46	2496	25	2435	21	97%
21yy-3-38	412	306	332	0.921	0.171	0.004	11.336	0.28	0.48	0.005	2563	41	2551	23	2526	20	99%
21yy-3-40	626	608	519	1.171	0.173	0.004	11.557	0.256	0.484	0.004	2584	37	2569	21	2544	19	99%
21yy-3-41	620	404	525	0.769	0.174	0.004	11.801	0.276	0.492	0.005	2594	40	2589	22	2579	23	99%
21yy-3-43	462	287	393	0.732	0.173	0.004	11.928	0.321	0.497	0.005	2588	43	2599	25	2603	23	99%
21yy-3-44	437	288	393	0.733	0.171	0.004	11.552	0.272	0.489	0.005	2564	39	2569	22	2568	20	99%
21yy-3-45	1047	850	858	0.991	0.167	0.004	10.322	0.243	0.446	0.005	2529	36	2464	22	2376	22	96%
21yy-3-46	520	491	456	1.078	0.168	0.004	10.399	0.224	0.447	0.004	2540	37	2471	20	2381	16	96%
21yy-3-47	296	214	280	0.762	0.165	0.004	10.118	0.248	0.443	0.004	2506	41	2446	23	2365	20	96%
21yy-3-48	442	251	494	0.509	0.171	0.004	12.116	0.282	0.512	0.005	2569	40	2613	22	2664	20	98%
21yy-3-55	556	398	467	0.852	0.168	0.005	11.249	0.308	0.482	0.004	2535	49	2544	26	2536	19	99%
21yy-3-57	550	372	438	0.851	0.167	0.004	11.253	0.254	0.485	0.004	2529	41	2544	21	2547	18	99%
21yy-3-59	371	229	377	0.606	0.168	0.004	10.797	0.243	0.464	0.005	2535	38	2506	21	2457	20	98%
21yy-3-60	543	261	572	0.456	0.167	0.004	11.003	0.276	0.475	0.005	2527	43	2523	23	2505	23	99%
21yy-3-61	504	265	677	0.391	0.166	0.004	10.899	0.273	0.473	0.005	2520	40	2515	23	2496	24	99%
21yy-3-62	317	195	299	0.653	0.168	0.004	11.067	0.264	0.476	0.005	2536	42	2529	22	2512	21	99%
21yy-3-63	675	386	756	0.51	0.167	0.004	10.627	0.237	0.459	0.005	2531	37	2491	21	2434	22	97%
21yy-3-64	578	371	514	0.721	0.17	0.004	11.332	0.239	0.482	0.004	2555	36	2551	20	2535	18	99%
21yy-3-65	680	377	810	0.466	0.166	0.003	10.791	0.228	0.468	0.005	2522	35	2505	20	2474	20	98%
21yy-3-66	685	449	555	0.809	0.169	0.004	11.604	0.241	0.494	0.004	2552	35	2573	20	2589	18	99%
21yy-3-68	721	494	585	0.845	0.171	0.004	11.286	0.25	0.475	0.004	2564	39	2547	21	2507	17	98%
21yy-3-69	572	358	478	0.749	0.168	0.004	11.212	0.238	0.48	0.004	2535	37	2541	20	2528	16	99%
21yy-3-71	584	453	454	0.998	0.176	0.004	12.111	0.274	0.495	0.004	2617	40	2613	21	2594	19	99%
21yy-3-72	357	279	338	0.826	0.176	0.005	11.004	0.29	0.452	0.004	2613	46	2523	25	2403	19	95%
21yy-3-73	484	313	365	0.859	0.175	0.005	12.032	0.324	0.497	0.006	2603	41	2607	25	2601	25	99%
21yy-3-74	584	356	592	0.602	0.169	0.004	10.385	0.234	0.444	0.004	2546	40	2470	21	2366	18	95%
21yy-3-75	475	283	417	0.679	0.168	0.004	11.352	0.254	0.487	0.005	2540	37	2552	21	2556	20	99%
21yy-3-77	452	248	386	0.644	0.167	0.004	11.947	0.29	0.515	0.005	2532	41	2600	23	2677	20	97%
21yy-3-78	310	187	317	0.588	0.165	0.004	10.348	0.282	0.452	0.006	2522	45	2466	25	2404	25	97%
21yy-3-85	454	254	362	0.7	0.165	0.004	11.888	0.291	0.519	0.005	2522	42	2596	23	2693	22	96%
21yy-3-90	415	297	363	0.816	0.165	0.004	10.347	0.26	0.453	0.005	2522	42	2466	23	2407	20	97%
21yy-3-93	484	367	466	0.787	0.17	0.004	10.539	0.25	0.448	0.005	2567	35	2483	22	2388	23	96%
21yy-3-95	483	317	431	0.734	0.173	0.004	11.651	0.265	0.487	0.004	2585	35	2577	21	2560	19	99%
21yy-3-96	487	303	421	0.719	0.174	0.004	11.993	0.274	0.499	0.004	2598	37	2604	21	2611	19	99%
21yy-3-97	459	282	422	0.668	0.168	0.004	11.203	0.275	0.484	0.004	2536	40	2540	23	2544	19	99%
21yy-3-99	413	280	389	0.719	0.17	0.004	11.222	0.27	0.479	0.005	2555	38	2542	22	2522	22	99%
21yy-3-100	490	473	462	1.025	0.168	0.004	10.94	0.254	0.472	0.005	2537	39	2518	22	2492	21	98%
Unit 2 upper sandstone
19zk-5-02	317	21	80	0.267	0.191	0.002	12.54	0.21	0.475	0.004	2743	21	2641	16	2503	18	95%
19zk-5-09	750	62	78	0.791	0.171	0.002	10.25	0.11	0.434	0.004	2562	19	2456	10	2321	18	94%
19zk-5-16	1204	102	122	0.835	0.172	0.002	10.48	0.12	0.441	0.004	2571	16	2476	11	2353	16	95%
19zk-5-18	359	30	52	0.583	0.171	0.002	10.55	0.14	0.444	0.004	2569	23	2481	13	2368	18	95%
19zk-5-19	1500	130	133	0.977	0.17	0.002	10.21	0.11	0.433	0.004	2556	17	2452	10	2319	17	94%
19zk-5-20	160	14	15	0.945	0.169	0.004	10.43	0.23	0.449	0.006	2526	39	2468	21	2389	25	97%
19zk-5-22	215	16	71	0.222	0.183	0.002	12.02	0.16	0.475	0.004	2672	19	2603	12	2506	18	96%
19zk-5-37	1017	89	78	1.148	0.169	0.002	10.42	0.13	0.443	0.004	2546	20	2471	11	2363	17	96%
19zk-5-38	1213	107	45	2.352	0.166	0.002	10.11	0.15	0.44	0.004	2506	23	2442	13	2348	18	96%
19zk-5.1-01	491	426	547	0.778	0.17	0.005	11.328	0.331	0.483	0.008	2567	45	2551	27	2540	33	99%
19zk-5.1-02	921	701	949	0.74	0.177	0.008	11.859	0.568	0.492	0.014	2622	71	2593	45	2580	61	99%
19zk-5.1-04	612	360	637	0.565	0.181	0.003	12.721	0.229	0.509	0.003	2661	28	2659	17	2652	15	99%
19zk-5.1-05	527	272	698	0.389	0.189	0.003	13.734	0.206	0.526	0.004	2735	23	2732	14	2724	17	99%
19zk-5.1-07	692	525	730	0.719	0.179	0.003	12.36	0.211	0.499	0.004	2646	30	2632	16	2610	18	99%
19zk-6-02	637	56	83	0.673	0.184	0.002	11.76	0.13	0.465	0.004	2684	15	2583	10	2463	16	95%
19zk-6-05	315	28	56	0.499	0.168	0.002	10.51	0.12	0.457	0.004	2528	20	2480	11	2424	16	98%
19zk-6-06	574	60	86	0.699	0.165	0.002	9.23	0.16	0.405	0.005	2507	18	2356	16	2192	23	93%
19zk-6-07	965	86	81	1.056	0.17	0.002	10.4	0.1	0.446	0.003	2555	16	2471	9	2376	13	96%
19zk-6-10	654	58	106	0.544	0.165	0.002	9.83	0.11	0.433	0.003	2506	16	2417	10	2319	15	96%
19zk-6-15	743	68	71	0.955	0.166	0.002	10.12	0.12	0.444	0.004	2513	19	2444	11	2366	17	97%
19zk-6-21	262	23	33	0.692	0.166	0.003	9.88	0.17	0.433	0.004	2508	27	2418	16	2316	20	96%
19zk-6-23	666	51	82	0.62	0.201	0.002	14.3	0.15	0.517	0.005	2833	14	2770	10	2683	19	97%
19zk-6-24	455	40	31	1.273	0.168	0.003	10.1	0.16	0.439	0.004	2522	27	2440	14	2343	19	96%
19zk-6-25	660	57	47	1.205	0.17	0.002	10.67	0.13	0.455	0.004	2555	20	2493	11	2418	17	97%
19zk-6-27	806	71	89	0.797	0.165	0.002	9.92	0.11	0.436	0.004	2506	17	2425	10	2332	16	96%
19zk-6-28	944	84	79	1.059	0.168	0.002	10.31	0.13	0.446	0.003	2529	20	2460	11	2377	15	97%
19zk-6-30	2031	187	134	1.396	0.169	0.002	9.77	0.13	0.421	0.004	2542	15	2410	12	2263	20	94%
19zk-6-31	629	52	129	0.401	0.186	0.002	12.8	0.12	0.499	0.004	2704	15	2664	9	2612	16	98%
19zk-6-33	685	60	85	0.704	0.166	0.002	10.27	0.14	0.449	0.005	2516	18	2456	12	2388	20	97%
19zk-6-37	577	51	102	0.5	0.165	0.002	10.37	0.1	0.455	0.003	2511	16	2467	9	2418	15	98%
19zk-6-42	455	40	78	0.508	0.167	0.002	10.26	0.12	0.448	0.004	2518	20	2459	11	2385	18	97%
19zk-6-43	479	42	102	0.41	0.169	0.002	10.38	0.1	0.447	0.003	2538	16	2468	9	2382	14	96%
19zk-6-45	429	36	50	0.719	0.166	0.002	10	0.14	0.438	0.004	2511	23	2432	13	2338	16	96%
19zk-6-46	457	36	46	0.789	0.187	0.002	12.65	0.15	0.492	0.005	2707	21	2652	11	2582	21	97%
19zk-6-55	1020	89	96	0.926	0.169	0.002	10.41	0.1	0.446	0.003	2546	17	2470	9	2376	14	96%
19zk-6-57	374	27	51	0.529	0.195	0.002	13.65	0.18	0.506	0.004	2782	20	2723	12	2642	19	97%
19zk-6-59	869	76	108	0.698	0.164	0.002	10.15	0.11	0.448	0.003	2498	17	2447	10	2386	14	97%
19zk-6-61	1102	105	110	0.957	0.168	0.002	9.892	0.097	0.426	0.003	2537	15	2424	9	2287	15	94%
19zk-6-62	416	36	105	0.346	0.173	0.002	10.73	0.11	0.449	0.004	2583	16	2498	9	2390	17	96%
19zk-6-64	124	10	13	0.774	0.169	0.004	10.69	0.25	0.459	0.006	2527	41	2489	22	2435	25	98%
19zk-6-66	458	40	32	1.237	0.168	0.003	10.26	0.17	0.442	0.004	2528	26	2454	15	2356	18	96%
19zk-6-68	908	83	96	0.865	0.166	0.002	9.774	0.09	0.427	0.003	2512	16	2413	8	2293	14	95%
19zk-6-69	1250	106	92	1.153	0.167	0.002	10.47	0.1	0.453	0.003	2524	18	2476	9	2408	15	97%
19zk-6-71	1054	91	79	1.16	0.167	0.002	10.36	0.12	0.45	0.004	2518	18	2465	10	2396	17	97%
19zk-6-72	721	55	48	1.159	0.174	0.002	11.12	0.14	0.461	0.004	2596	21	2531	12	2447	16	97%
19zk-6-74	390	31	32	0.984	0.191	0.003	13.02	0.22	0.495	0.005	2736	26	2676	16	2592	21	97%
19zk-6-76	566	50	47	1.066	0.164	0.002	10.1	0.14	0.445	0.004	2495	20	2442	13	2374	16	97%
19zk-6-77	814	71	71	0.995	0.17	0.002	10.36	0.11	0.441	0.003	2557	16	2467	9	2354	15	95%
19zk-6-80	884	65	58	1.116	0.185	0.002	12.12	0.15	0.474	0.003	2691	20	2611	12	2502	15	96%
19zk-6.1-01	275	98	420	0.234	0.188	0.004	13.703	0.307	0.526	0.008	2727	30	2729	21	2723	33	99%
19zk-6.1-02	441	239	667	0.359	0.167	0.003	11.203	0.188	0.484	0.004	2529	32	2540	16	2546	19	99%
19zk-6.1-05	644	454	836	0.543	0.183	0.003	13.067	0.226	0.515	0.005	2680	25	2684	16	2678	22	99%
19zk-6.1-06	683	689	824	0.836	0.166	0.003	10.952	0.171	0.475	0.004	2522	25	2519	15	2505	18	99%
19zk-7-01	723	632	825	0.766	0.17	0.004	11.216	0.278	0.478	0.005	2555	38	2541	23	2520	22	99%
19zk-7-02	700	570	943	0.604	0.17	0.003	11.237	0.185	0.479	0.004	2555	28	2543	15	2523	16	99%
19zk-7-03	262	208	362	0.574	0.169	0.003	11.252	0.18	0.48	0.004	2554	25	2544	15	2529	18	99%
19zk-7-04	423	235	558	0.42	0.193	0.003	14.134	0.21	0.531	0.004	2765	22	2759	14	2745	18	99%
19zk-7-05	202	144	246	0.586	0.19	0.003	13.804	0.221	0.526	0.004	2742	27	2736	15	2726	16	99%
19zk-7-06	529	213	904	0.235	0.173	0.003	11.862	0.227	0.494	0.005	2589	26	2594	18	2588	23	99%
19zk-7-08	627	562	800	0.702	0.165	0.004	10.84	0.226	0.474	0.005	2522	37	2510	19	2500	20	99%
19zk-7-09	387	288	553	0.521	0.166	0.003	10.977	0.186	0.477	0.004	2520	26	2521	16	2514	19	99%
19zk-7-10	746	738	851	0.867	0.166	0.003	10.969	0.191	0.477	0.004	2520	31	2521	16	2515	16	99%
19zk-7-14	542	487	687	0.709	0.168	0.003	11.063	0.21	0.476	0.004	2600	31	2528	18	2512	18	99%
19zk-7-15	530	471	669	0.703	0.166	0.003	10.954	0.194	0.478	0.004	2514	32	2519	16	2518	16	99%
19zk-7-16	448	358	583	0.613	0.168	0.006	10.94	0.385	0.471	0.005	2535	61	2518	33	2487	21	98%
19zk-7-17	372	277	510	0.544	0.168	0.003	11.119	0.188	0.48	0.005	2600	27	2533	16	2526	20	99%
19zk-7-19	377	272	469	0.58	0.186	0.003	13.384	0.227	0.521	0.005	2705	26	2707	16	2703	21	99%
19zk-7-20	704	915	690	1.326	0.167	0.003	11.149	0.245	0.483	0.006	2529	34	2536	20	2540	26	99%
19zk-7-21	374	269	497	0.542	0.179	0.004	12.602	0.275	0.508	0.005	2647	37	2650	21	2650	22	99%
19zk-7-22	1114	1317	1154	1.141	0.165	0.005	10.762	0.302	0.471	0.006	2509	46	2503	26	2489	25	99%
19zk-7-23	716	694	859	0.807	0.169	0.003	11.302	0.187	0.483	0.004	2550	25	2548	15	2539	16	99%
19zk-7-24	212	159	277	0.573	0.173	0.003	11.836	0.217	0.495	0.005	2587	27	2592	17	2591	22	99%
19zk-7-25	524	398	733	0.544	0.169	0.002	11.458	0.178	0.489	0.004	2550	24	2561	15	2568	18	99%
19zk-7-26	671	170	1228	0.139	0.167	0.002	11.067	0.197	0.478	0.006	2531	23	2529	17	2519	25	99%
19zk-7-27	775	471	1114	0.423	0.169	0.002	11.223	0.188	0.482	0.006	2544	24	2542	16	2537	24	99%
19zk-7-29	132	114	164	0.695	0.167	0.004	11.04	0.237	0.479	0.005	2528	36	2526	20	2525	22	99%
19zk-7-30	267	177	315	0.562	0.189	0.003	13.613	0.241	0.524	0.005	2731	28	2723	17	2714	22	99%
19zk-7-31	281	143	409	0.349	0.187	0.003	13.617	0.243	0.527	0.005	2716	21	2723	17	2727	23	99%
19zk-7-32	456	169	732	0.231	0.182	0.003	12.955	0.234	0.514	0.005	2676	27	2676	17	2673	23	99%
Unit 3 arenite
19zk-0-04	1318	126	115	1.097	0.166	0.001	9.863	0.09	0.427	0.003	2515	13	2421	9	2292	13	95%
19zk-0-05	1140	103	91	1.129	0.168	0.001	10.39	0.097	0.446	0.003	2537	14	2469	9	2376	14	96%
19zk-0-08	621	56	81	0.692	0.168	0.001	10.23	0.1	0.438	0.003	2535	14	2454	9	2341	15	95%
19zk-0-09	514	48	58	0.83	0.166	0.002	9.96	0.11	0.432	0.004	2510	17	2429	10	2317	17	95%
19zk-0-15	1500	138	118	1.169	0.167	0.001	10.11	0.11	0.436	0.004	2529	12	2443	10	2330	19	95%
19zk-0-16	1201	115	125	0.925	0.167	0.001	10.055	0.094	0.435	0.003	2526	14	2439	9	2327	13	95%
19zk-0-17	1015	91	90	1.012	0.169	0.002	10.489	0.098	0.45	0.003	2540	15	2478	9	2395	15	97%
19zk-0-24	1750	166	136	1.217	0.168	0.001	10.248	0.094	0.442	0.003	2531	13	2458	8	2358	14	96%
19zk-0-25	1236	113	93	1.226	0.166	0.002	10.058	0.099	0.439	0.003	2513	15	2439	9	2345	13	96%
19zk-0-27	1415	134	105	1.267	0.166	0.002	10.123	0.095	0.44	0.003	2518	15	2446	9	2348	13	96%
19zk-0-33	733	67	87	0.776	0.167	0.002	10.11	0.12	0.438	0.004	2525	16	2444	11	2342	18	96%
19zk-0-36	1239	115	132	0.871	0.167	0.001	9.83	0.092	0.426	0.003	2525	14	2418	9	2289	12	95%
19zk-0-38	1363	124	115	1.082	0.168	0.001	10.28	0.1	0.442	0.004	2539	14	2459	9	2357	15	96%
19zk-0-41	1007	93	118	0.789	0.166	0.001	9.77	0.094	0.427	0.003	2514	14	2412	9	2290	15	95%
19zk-0-43	1612	144	124	1.162	0.166	0.001	10.206	0.092	0.446	0.003	2515	13	2452	8	2376	13	97%
19zk-0-46	430	37	52	0.715	0.167	0.002	10.38	0.14	0.451	0.004	2522	21	2467	12	2401	15	97%
19zk-0-52	1138	109	97	1.12	0.168	0.002	10.07	0.16	0.435	0.006	2531	17	2437	15	2330	25	96%
19zk-0-55	825	74	101	0.735	0.167	0.001	9.83	0.12	0.427	0.005	2523	14	2416	11	2292	20	95%
19zk-0-56	691	61	77	0.784	0.166	0.002	9.88	0.1	0.433	0.004	2511	16	2422	10	2321	16	96%
19zk-0-57	1153	109	120	0.91	0.165	0.001	9.594	0.094	0.424	0.003	2499	15	2395	9	2277	14	95%
19zk-0-58	983	90	120	0.748	0.168	0.002	10.052	0.093	0.435	0.003	2537	15	2438	9	2326	13	95%
19zk-0-62	1710	159	130	1.228	0.167	0.001	10.09	0.1	0.438	0.003	2532	13	2441	9	2340	15	94%
19zk-0-63	670	58	82	0.7	0.169	0.002	10.4	0.12	0.448	0.003	2539	19	2468	11	2386	15	96%
19zk-0-68	420	40	56	0.729	0.167	0.002	10.27	0.12	0.447	0.004	2523	21	2458	11	2381	16	97%
19zk-0-80	1413	124	113	1.098	0.166	0.002	9.79	0.14	0.429	0.005	2518	15	2413	13	2297	22	95%
19zk-2-01	363	32	39	0.811	0.17	0.003	10.41	0.15	0.448	0.004	2547	24	2469	13	2383	18	96%
19zk-2-02	1114	102	132	0.774	0.166	0.001	10.066	0.085	0.442	0.003	2516	13	2441	8	2359	13	97%
19zk-2-03	1445	132	130	1.016	0.166	0.001	9.754	0.097	0.428	0.003	2515	15	2410	9	2296	14	95%
19zk-2-04	1557	147	122	1.21	0.166	0.001	9.69	0.1	0.424	0.003	2520	14	2404	10	2278	15	95%
19zk-2-06	517	47	67	0.706	0.164	0.002	9.79	0.12	0.435	0.004	2494	18	2414	11	2329	16	96%
19zk-2-07	1425	137	113	1.215	0.166	0.002	9.77	0.12	0.431	0.004	2509	15	2412	12	2308	20	96%
19zk-2-09	470	44	66	0.666	0.166	0.002	9.82	0.15	0.431	0.005	2519	17	2417	13	2306	23	95%
19zk-2-10	719	67	59	1.136	0.168	0.002	9.9	0.14	0.431	0.004	2527	20	2423	13	2307	18	95%
19zk-2-11	755	71	86	0.829	0.164	0.002	9.55	0.11	0.424	0.004	2496	15	2390	10	2279	17	95%
19zk-2-12	935	83	95	0.868	0.166	0.002	9.7	0.1	0.427	0.003	2510	17	2404	10	2290	14	95%
19zk-2-13	655	59	83	0.711	0.166	0.002	10.181	0.098	0.447	0.003	2514	16	2450	9	2381	15	97%
19zk-2-14	1470	139	120	1.152	0.167	0.001	9.732	0.089	0.425	0.003	2523	14	2408	8	2284	14	95%
19zk-2-15	659	59	118	0.504	0.167	0.002	10.14	0.1	0.444	0.003	2521	15	2447	10	2368	14	97%
19zk-2-17	1098	98	89	1.1	0.168	0.002	10.33	0.11	0.448	0.003	2535	16	2463	9	2385	14	97%
19zk-2-18	1388	126	111	1.135	0.167	0.001	9.979	0.092	0.435	0.003	2528	14	2432	9	2328	13	96%
19zk-2-23	1144	110	125	0.879	0.165	0.001	9.606	0.088	0.424	0.003	2505	14	2396	8	2280	13	95%
19zk-2-35	908	85	107	0.8	0.166	0.002	9.727	0.098	0.427	0.003	2513	16	2408	9	2293	13	95%
19zk-2-36	1489	134	117	1.144	0.168	0.001	10.227	0.094	0.445	0.003	2531	14	2454	9	2372	14	97%
19zk-2-37	896	85	106	0.799	0.166	0.002	9.71	0.11	0.425	0.003	2518	16	2407	10	2283	15	95%
19zk-2-39	1693	151	131	1.153	0.168	0.002	10.185	0.095	0.442	0.003	2534	15	2452	8	2359	13	96%
19zk-2-41	1089	99	118	0.844	0.166	0.001	9.947	0.082	0.437	0.003	2520	13	2431	8	2336	12	96%
19zk-2-45	908	91	119	0.763	0.167	0.002	9.73	0.11	0.426	0.004	2521	16	2408	10	2285	17	95%
19zk-2-47	671	61	90	0.677	0.168	0.002	10.029	0.094	0.436	0.003	2529	16	2436	9	2333	13	96%
19zk-2-49	1136	111	124	0.893	0.165	0.002	9.628	0.098	0.425	0.003	2507	17	2398	9	2280	15	95%
19zk-2-52	562	51	87	0.587	0.167	0.002	10.25	0.11	0.447	0.003	2524	17	2457	10	2382	14	97%
19zk-2-56	1062	98	96	1.02	0.167	0.002	10.04	0.11	0.439	0.003	2519	17	2436	10	2345	15	96%
19zk-2-58	1465	135	112	1.209	0.166	0.002	9.87	0.1	0.434	0.003	2512	17	2421	9	2323	15	96%
19zk-2-59	687	62	78	0.799	0.169	0.002	10.26	0.13	0.443	0.004	2541	20	2457	12	2365	18	96%
19zk-2-61	1218	107	104	1.036	0.165	0.002	10.1	0.1	0.445	0.003	2505	16	2442	9	2371	15	97%
19zk-2-62	435	41	55	0.74	0.165	0.002	9.84	0.12	0.434	0.003	2505	19	2418	11	2323	14	96%
19zk-2-65	1027	94	120	0.784	0.166	0.002	9.55	0.1	0.419	0.003	2512	16	2390	10	2256	14	94%
19zk-2-68	1476	131	113	1.164	0.168	0.002	10.099	0.096	0.438	0.003	2529	17	2442	9	2342	16	96%
19zk-2-71	623	57	82	0.691	0.167	0.002	9.83	0.13	0.428	0.004	2524	19	2416	12	2296	17	95%
19zk-2-76	657	59	81	0.726	0.169	0.002	9.78	0.12	0.422	0.004	2540	19	2411	11	2268	18	94%
19zk-2-80	1458	132	119	1.109	0.169	0.002	10.192	0.092	0.44	0.003	2540	16	2451	8	2351	15	96%
19zk-4-03	488	394	651	0.605	0.164	0.002	10.824	0.154	0.476	0.004	2502	21	2508	13	2508	17	99%
19zk-4-05	566	459	762	0.602	0.166	0.002	10.984	0.169	0.477	0.004	2518	24	2522	14	2513	19	99%
19zk-4-06	348	269	507	0.532	0.165	0.003	10.748	0.208	0.47	0.005	2503	29	2502	18	2485	24	99%
19zk-4-08	606	559	769	0.728	0.164	0.003	10.83	0.172	0.474	0.003	2502	28	2509	15	2503	14	99%
19zk-4-09	940	935	1138	0.821	0.166	0.003	10.957	0.204	0.475	0.006	2521	33	2520	17	2505	24	99%
19zk-4-10	393	346	518	0.668	0.166	0.002	10.976	0.165	0.477	0.005	2518	24	2521	14	2514	21	99%
19zk-4-13	475	369	638	0.577	0.169	0.003	11.27	0.17	0.482	0.003	2546	26	2546	14	2536	14	99%
19zk-4-14	395	320	535	0.599	0.166	0.003	10.852	0.225	0.473	0.004	2514	35	2511	19	2497	18	99%
19zk-4-15	705	698	875	0.798	0.164	0.003	10.674	0.21	0.469	0.006	2502	32	2495	18	2479	25	99%
19zk-4-16	472	377	644	0.586	0.167	0.002	11.036	0.171	0.478	0.004	2526	24	2526	14	2517	18	99%
19zk-4-18	665	597	862	0.692	0.165	0.002	10.836	0.158	0.474	0.004	2507	23	2509	14	2500	17	99%
19zk-4-19	422	337	582	0.578	0.165	0.002	10.787	0.161	0.473	0.004	2503	24	2505	14	2496	16	99%
19zk-4-21	444	384	559	0.686	0.168	0.003	11.173	0.188	0.48	0.004	2536	29	2538	16	2528	17	99%
19zk-4-23	587	483	770	0.627	0.166	0.003	10.834	0.195	0.472	0.004	2513	30	2509	17	2492	19	99%
19zk-4-24	421	391	523	0.747	0.164	0.003	10.714	0.217	0.47	0.005	2502	34	2499	19	2486	23	99%
19zk-4-25	475	443	581	0.762	0.165	0.002	10.778	0.159	0.471	0.003	2509	24	2504	14	2490	15	99%
19zk-4-26	831	784	1041	0.753	0.165	0.002	10.834	0.157	0.474	0.004	2510	23	2509	13	2500	18	99%
19zk-4-27	514	530	649	0.817	0.164	0.003	10.737	0.188	0.472	0.005	2502	26	2501	16	2492	22	99%
19zk-4-29	541	466	713	0.653	0.164	0.003	10.733	0.184	0.472	0.005	2502	27	2500	16	2492	21	99%
19zk-4-30	612	523	810	0.646	0.166	0.002	10.956	0.174	0.477	0.005	2517	24	2519	15	2516	20	99%
19zk-4-31	461	339	633	0.535	0.168	0.003	11.148	0.179	0.48	0.004	2535	26	2536	15	2528	18	99%
19zk-4-32	663	587	874	0.672	0.165	0.002	10.853	0.167	0.476	0.004	2503	24	2511	14	2510	18	99%
19zk-4-35	531	444	692	0.641	0.169	0.003	11.316	0.23	0.483	0.006	2550	31	2550	19	2542	26	99%
19zk-4-36	504	408	698	0.585	0.165	0.003	10.838	0.187	0.473	0.003	2510	29	2509	16	2498	15	99%
19zk-4-38	620	560	833	0.672	0.165	0.003	10.778	0.183	0.473	0.004	2503	26	2504	16	2495	18	99%
19zk-4-40	1389	1250	1345	0.929	0.181	0.003	12.784	0.276	0.511	0.006	2658	29	2664	20	2660	26	99%
19zk-4-41	476	440	637	0.691	0.168	0.003	11.116	0.232	0.48	0.007	2533	28	2533	19	2527	29	99%
19zk-4-42	496	412	661	0.623	0.168	0.003	11.255	0.202	0.483	0.004	2542	25	2544	17	2542	16	99%
19zk-4-43	518	443	745	0.595	0.164	0.003	10.526	0.212	0.465	0.005	2499	33	2482	19	2460	20	99%
19zk-4-44	561	487	696	0.699	0.17	0.003	11.372	0.188	0.485	0.004	2555	28	2554	15	2547	17	99%
19zk-4-46	537	439	726	0.605	0.168	0.003	11.186	0.195	0.482	0.004	2535	26	2539	16	2536	20	99%
19zk-4-47	382	316	522	0.606	0.169	0.003	11.287	0.196	0.483	0.005	2550	26	2547	16	2539	23	99%
19zk-4-48	501	402	686	0.585	0.169	0.003	11.339	0.198	0.485	0.004	2551	29	2551	16	2547	17	99%
19zk-4-49	508	411	692	0.594	0.168	0.003	11.233	0.211	0.483	0.005	2539	31	2543	18	2542	20	99%
19zk-4-51	515	406	725	0.56	0.163	0.003	10.493	0.192	0.466	0.004	2500	32	2479	17	2466	20	99%
19zk-4-52	691	663	881	0.753	0.165	0.002	10.713	0.171	0.471	0.005	2503	25	2499	15	2489	21	99%
19zk-4-53	409	372	558	0.667	0.167	0.003	11.042	0.211	0.479	0.006	2527	26	2527	18	2521	27	99%
19zk-4-54	626	560	838	0.668	0.166	0.002	10.912	0.166	0.476	0.004	2518	24	2516	14	2508	17	99%
Unit 4 mudstone in carbonate-pelite
19yy-2-01	433	340	346	0.982	0.165	0.006	10.314	0.367	0.453	0.006	2506	55	2463	33	2409	25	97%
19yy-2-04	782	587	612	0.96	0.164	0.005	10.416	0.287	0.46	0.005	2498	46	2473	26	2438	21	98%
19yy-2-06	932	648	717	0.904	0.162	0.005	10.701	0.335	0.476	0.005	2481	52	2497	29	2510	24	99%
19yy-2-07	848	582	707	0.823	0.167	0.005	10.824	0.359	0.468	0.005	2527	56	2508	31	2475	22	98%
19yy-2-08	1083	815	800	1.018	0.164	0.005	10.43	0.318	0.461	0.005	2492	52	2474	28	2443	22	98%
19yy-2-09	487	300	487	0.616	0.167	0.005	10.653	0.306	0.459	0.005	2532	46	2493	27	2436	24	97%
19YY-2-10	590	434	506	0.858	0.165	0.005	10.247	0.279	0.447	0.004	2511	51	2457	25	2384	20	96%
19yy-2-11	697	484	501	0.967	0.167	0.005	11.455	0.318	0.496	0.006	2524	47	2561	26	2598	24	98%
19yy-2-12	720	613	367	1.67	0.165	0.005	11.542	0.352	0.506	0.006	2506	58	2568	29	2640	26	97%
19yy-2-13	336	190	395	0.481	0.165	0.005	9.784	0.306	0.429	0.006	2507	55	2415	29	2301	25	95%
19YY-2-14	664	490	623	0.786	0.164	0.005	9.65	0.304	0.426	0.006	2495	54	2402	29	2286	26	95%
19yy-2-15	667	392	641	0.611	0.162	0.005	10.584	0.323	0.472	0.005	2474	53	2487	28	2493	24	99%
19yy-2-16	619	459	420	1.094	0.166	0.005	11.377	0.331	0.495	0.006	2518	45	2555	27	2590	25	98%
19YY-2-17	656	532	548	0.972	0.162	0.004	9.724	0.262	0.432	0.006	2479	45	2409	25	2316	27	96%
19yy-2-18	234	159	168	0.948	0.168	0.006	11.913	0.379	0.514	0.006	2600	58	2598	30	2674	26	97%
19yy-2-21	672	382	556	0.688	0.165	0.005	11.933	0.337	0.522	0.006	2509	50	2599	26	2709	26	95%
19yy-2-23	746	496	576	0.861	0.161	0.004	10.537	0.272	0.471	0.006	2470	44	2483	24	2488	25	99%
19yy-2-24	459	304	409	0.744	0.165	0.004	10.343	0.249	0.453	0.004	2503	42	2466	22	2410	20	97%
19yy-2-25	442	403	257	1.571	0.166	0.005	10.402	0.296	0.453	0.005	2513	50	2471	26	2410	24	97%
19yy-2-27	580	441	476	0.926	0.164	0.005	10.099	0.294	0.445	0.005	2494	53	2444	27	2372	24	97%
19yy-2-28	566	425	580	0.732	0.167	0.005	8.906	0.347	0.383	0.01	2527	54	2328	36	2091	47	99%
19yy-2-30	384	194	383	0.506	0.17	0.005	11.071	0.323	0.47	0.006	2553	49	2529	27	2485	26	98%
19yy-2-31	671	411	473	0.87	0.169	0.005	11.724	0.352	0.5	0.007	2547	48	2583	28	2614	29	98%
19yy-2-32	951	712	542	1.314	0.167	0.004	11.247	0.31	0.487	0.006	2524	43	2544	26	2557	27	99%
19yy-2-34	1811	1557	859	1.812	0.168	0.004	11.052	0.297	0.475	0.005	2543	44	2528	25	2503	21	99%
19yy-2-35	590	436	462	0.942	0.168	0.005	10.721	0.356	0.462	0.008	2540	45	2499	31	2450	36	97%
19yy-2-38	471	371	364	1.018	0.166	0.005	9.897	0.288	0.433	0.005	2519	49	2425	27	2317	23	95%
19yy-2-41	660	334	658	0.508	0.165	0.004	10.865	0.282	0.478	0.005	2506	43	2512	24	2520	20	99%
19yy-2-42	679	689	400	1.721	0.163	0.005	9.714	0.271	0.432	0.005	2500	47	2408	26	2314	23	96%
19YY-2.1-01	1265	735	668	1.099	0.168	0.002	10.178	0.161	0.438	0.005	2539	17	2451	15	2342	23	95%
19YY-2.1-03	650	391	343	1.138	0.159	0.002	9.951	0.131	0.452	0.004	2450	23	2430	12	2405	17	98%
19YY-2.1-04	884	459	521	0.882	0.17	0.002	11.436	0.152	0.487	0.004	2558	19	2559	13	2556	19	99%
19YY-2.1-06	907	406	818	0.496	0.165	0.002	10.033	0.143	0.439	0.005	2510	19	2438	13	2348	21	96%
19YY-2.1-08	871	418	651	0.642	0.166	0.002	10.449	0.136	0.457	0.003	2513	19	2475	12	2424	15	97%
19YY-2.1-09	818	412	527	0.782	0.17	0.002	10.393	0.143	0.442	0.004	2561	21	2470	13	2360	19	95%
19YY-2.1-10	1050	656	723	0.908	0.165	0.002	9.849	0.158	0.432	0.005	2507	21	2421	15	2313	21	95%
19YY-2.1-11	196	77	171	0.45	0.171	0.002	11.989	0.241	0.509	0.008	2565	24	2604	19	2651	34	98%
19YY-2.1-12	548	264	433	0.608	0.169	0.002	10.371	0.194	0.443	0.006	2554	24	2468	17	2362	26	95%
19YY-2.1-13	446	229	363	0.631	0.165	0.002	9.99	0.16	0.438	0.004	2506	23	2434	15	2343	19	96%
19YY-2.1-15	622	285	423	0.673	0.167	0.002	11.417	0.151	0.494	0.004	2527	19	2558	12	2590	16	98%
19YY-2.1-16	593	317	468	0.678	0.166	0.002	10.136	0.152	0.443	0.004	2513	19	2447	14	2362	20	96%
19YY-2.1-18	1251	754	655	1.15	0.167	0.002	10.497	0.144	0.454	0.004	2529	18	2480	13	2415	20	97%
19YY-2.1-19	1282	813	620	1.31	0.169	0.003	10.356	0.137	0.445	0.004	2544	26	2467	12	2371	16	96%
19YY-2.1-21	956	565	473	1.195	0.171	0.002	11.123	0.129	0.47	0.004	2572	17	2533	11	2483	16	98%
19YY-2.1-23	429	233	262	0.892	0.168	0.002	11.016	0.17	0.474	0.005	2540	19	2524	14	2500	23	99%
19YY-2.1-25	1304	620	717	0.865	0.179	0.002	12.553	0.124	0.507	0.004	2646	18	2647	9	2646	16	99%
19YY-2.1-26	897	458	342	1.337	0.179	0.002	12.314	0.153	0.498	0.004	2642	13	2629	12	2607	15	99%
19YY-2.1-28	728	429	407	1.053	0.168	0.002	10.836	0.21	0.467	0.008	2537	21	2509	18	2472	34	98%
19YY-2.1-29	1232	595	697	0.853	0.169	0.002	11.845	0.139	0.508	0.004	2545	16	2592	11	2646	17	97%
19YY-2.1-30	698	373	407	0.917	0.169	0.002	11.412	0.156	0.489	0.005	2548	18	2557	13	2565	22	99%
19YY-2.1-31	1334	853	584	1.46	0.173	0.002	10.646	0.135	0.445	0.004	2591	19	2493	12	2372	18	95%
19YY-2.1-32	727	301	515	0.584	0.169	0.002	11.28	0.151	0.483	0.004	2546	20	2547	13	2542	16	99%
19YY-2.1-35	323	163	237	0.687	0	0.002	10.516	0.144	0.458	0.005	2524	21	2481	13	2430	21	97%
